# Supplementary material for: Effect of Environmental pH on the Mechanics of Chitin and Chitosan: A Single-Molecule Study
Source: Polymers (Basel). 2024 Apr 5;16(7):995. doi: 10.3390/polym16070995 (PMC11014069; doi:10.3390/polym16070995)
Supplement: Supplementary file 1 [file polymers-16-00995-s001.zip]

Archive with 1 entries (1 files):
- polymers-2856448-supplementary.pdf
